# Supplementary material for: RNA-Seq transcriptome profiling of mouse oocytes after in vitro maturation and/or vitrification
Source: Sci Rep. 2017 Oct 16;7:13245. doi: 10.1038/s41598-017-13381-5 (PMC5643491; doi:10.1038/s41598-017-13381-5)
Supplement: Supplementary file 2 — Supplementary Table 1 [file 41598_2017_13381_MOESM2_ESM.xls]

## Sheet: Supplementary table 2  Reads ma
Sample name	FG1	FG2	FG3	VG1	VG2	VG3	FM1	FM2	FM3	VM1	VM2	VM3
RNA concentration （ng/uL）	102	146	118	43.8	120	102	22.6	116	112	25	123	130
Total reads	52257472	45655206	41965546	52833472	43939466	67821430	56339866	78875150	69182678	40276112	44518990	48021476
Total mapped	43261986 (82.79%)	36873443 (80.77%)	35330913 (84.19%)	45724533 (86.54%)	36939957 (84.07%)	58844747 (86.76%)	49797412 (88.39%)	62748152 (79.55%)	53367448 (77.14%)	35154017 (87.28%)	36223987 (81.37%)	38280511 (79.72%)
Multiple mapped	1591777 (3.05%)	1540365 (3.37%)	1212123 (2.89%)	1627721 (3.08%)	1353087 (3.08%)	1860804 (2.74%)	1822174 (3.23%)	2626338 (3.33%)	2475523 (3.58%)	1180254 (2.93%)	1409529 (3.17%)	1608544 (3.35%)
Uniquely mapped	41670209 (79.74%)	35333078 (77.39%)	34118790 (81.3%)	44096812 (83.46%)	35586870 (80.99%)	56983943 (84.02%)	47975238 (85.15%)	60121814 (76.22%)	50891925 (73.56%)	33973763 (84.35%)	34814458 (78.2%)	36671967 (76.37%)
Reads map to '+'	20844311 (39.89%)	17689011 (38.74%)	17071721 (40.68%)	22065791 (41.76%)	17807655 (40.53%)	28499742 (42.02%)	23989620 (42.58%)	30103614 (38.17%)	25507134 (36.87%)	16990396 (42.18%)	17429907 (39.15%)	18364737 (38.24%)
Reads map to '-'	20825898 (39.85%)	17644067 (38.65%)	17047069 (40.62%)	22031021 (41.7%)	17779215 (40.46%)	28484201 (42%)	23985618 (42.57%)	30018200 (38.06%)	25384791 (36.69%)	16983367 (42.17%)	17384551 (39.05%)	18307230 (38.12%)
Non-splice reads	23370819 (44.72%)	19922024 (43.64%)	19014986 (45.31%)	24575401 (46.51%)	20065431 (45.67%)	33727080 (49.73%)	25456643 (45.18%)	36183685 (45.87%)	33688566 (48.7%)	20040332 (49.76%)	20626059 (46.33%)	21522551 (44.82%)
Splice reads	18299390 (35.02%)	15411054 (33.76%)	15103804 (35.99%)	19521411 (36.95%)	15521439 (35.32%)	23256863 (34.29%)	22518595 (39.97%)	23938129 (30.35%)	17203359 (24.87%)	13933431 (34.59%)	14188399 (31.87%)	15149416 (31.55%)
