# Supplementary material for: RNA-Seq transcriptome profiling of mouse oocytes after in vitro maturation and/or vitrification
Source: Sci Rep. 2017 Oct 16;7:13245. doi: 10.1038/s41598-017-13381-5 (PMC5643491; doi:10.1038/s41598-017-13381-5)
Supplement: Supplementary file 3 — Supplementary Table 2 [file 41598_2017_13381_MOESM3_ESM.xls]

## Sheet: 148247_0_data_set_4095264_kmkk4
gene_id	FG_readcount	FM_readcount	log2FoldChange	pval	padj	Associated Gene Name
ENSMUSG00000060461	18291.4	2914.75	2.1962	2.37e-10	1.35e-06	Dppa5a
ENSMUSG00000059775	70.5208	1.86426	2.7128	2.2e-09	8.35e-06	Rps26-ps1
ENSMUSG00000028411	506.226	121.959	1.7165	5.18e-07	0.00098119	Aptx
ENSMUSG00000023089	1640.37	399.429	1.6871	1.15e-06	0.0018611	Ndufa5
ENSMUSG00000016252	2608.25	551.029	1.7674	2.55e-06	0.0032148	Atp5e
ENSMUSG00000022956	1116.65	230.363	1.7641	4.44e-06	0.0050447	Atp5o
ENSMUSG00000038393	3947.97	10716.2	-1.2863	6.49e-06	0.0056704	Txnip
ENSMUSG00000038022	271.397	54.2354	1.7265	1.72e-05	0.012199	Fam188b
ENSMUSG00000044894	1932.02	556.018	1.4904	1.64e-05	0.012199	Uqcrq
ENSMUSG00000051736	1391.89	421.097	1.4484	1.93e-05	0.012867	Fam229b
ENSMUSG00000011632	1524.09	318.137	1.6914	2.31e-05	0.013839	Pinlyp
ENSMUSG00000021255	647.03	218.182	1.3491	2.31e-05	0.013839	Esrrb
ENSMUSG00000023140	91.4119	16.6694	1.7527	2.64e-05	0.014975	Reg2
ENSMUSG00000095832	1746.43	278.602	1.7939	2.94e-05	0.015165	Supt20
ENSMUSG00000015092	359.041	97.0224	1.5095	3.72e-05	0.0169	Edf1
ENSMUSG00000001134	583.875	193.174	1.3529	4.35e-05	0.018368	Uxt
ENSMUSG00000041840	4768.27	1648.41	1.315	4.41e-05	0.018368	Haus1
ENSMUSG00000096278	167.908	32.6736	1.6951	4.53e-05	0.018368	Dcpp2
ENSMUSG00000079523	5981.75	1737.15	1.454	4.78e-05	0.018717	Tmsb10
ENSMUSG00000020407	257.59	39.6021	1.7719	4.96e-05	0.018788	Upp1
ENSMUSG00000040824	673.987	120.354	1.7129	5.48e-05	0.018874	Snrpd2
ENSMUSG00000026035	667.139	113.914	1.725	5.97e-05	0.019866	Ppil3
ENSMUSG00000003444	350.145	59.2632	1.6985	8.93e-05	0.024757	Med29
ENSMUSG00000051255	149.949	23.4846	1.732	8.34e-05	0.024757	Gm6563
ENSMUSG00000055789	34438.1	11762.6	1.3095	8.73e-05	0.024757	E330017A01Rik
ENSMUSG00000022354	771.594	285.494	1.2342	0.00010888	0.028769	Ndufb9
ENSMUSG00000033318	355.861	79.347	1.5796	0.00011817	0.030514	Gstt2
ENSMUSG00000021791	136.805	27.8005	1.615	0.00012931	0.03147	Dydc2
ENSMUSG00000031818	1413.47	451.728	1.3515	0.00013018	0.03147	Cox4i1
ENSMUSG00000050188	1612.62	547.296	1.3063	0.00012615	0.03147	Lsm10
ENSMUSG00000018858	466.784	153.513	1.3281	0.0001378	0.031733	Ict1
ENSMUSG00000024578	175.198	56.666	1.3433	0.00014244	0.031733	Il17b
ENSMUSG00000026750	1381.84	254.406	1.6416	0.00014135	0.031733	Psmb7
ENSMUSG00000031231	2085.66	625.705	1.3952	0.00013744	0.031733	Cox7b
ENSMUSG00000031538	8158.44	23965.3	-1.298	0.00014865	0.03248	Plat
ENSMUSG00000090862	2258.19	506.812	1.5576	0.00015445	0.03311	Rps13
ENSMUSG00000015542	75.0589	14.4905	1.6029	0.00020318	0.0405	Nat9
ENSMUSG00000028843	1408.81	487.389	1.2775	0.00020109	0.0405	Sh3bgrl3
ENSMUSG00000056458	110.321	26.2333	1.5149	0.00021357	0.041838	Mok
ENSMUSG00000029236	359.832	114.146	1.3408	0.00022835	0.041848	Nmu
ENSMUSG00000079478	281.451	57.2249	1.574	0.000222	0.041848	Sssca1
ENSMUSG00000091955	83.8001	15.0361	1.6082	0.00022818	0.041848	Gm9844
ENSMUSG00000020153	194.71	52.1905	1.4392	0.00025483	0.04524	Ndufs7
ENSMUSG00000000167	71.2659	12.672	1.6009	0.0002779	0.047264	Pih1d2
ENSMUSG00000040812	265.844	760.901	-1.2578	0.00028703	0.047264	Agbl2
ENSMUSG00000061461	332.922	74.7985	1.5201	0.00028604	0.047264	Smim20
Novel00359	233.882	46.3984	1.925	3.64e-08	8.91e-05	-//-
Novel02729	159.866	19.3303	2.3955	1.17e-10	1.33e-06	-//-
Novel01131	231.083	12.6201	2.4618	3.92e-08	8.91e-05	-//-
Novel01075	119.528	22.7878	1.8527	1.64e-06	0.0023237	-//-
Novel00995	595.459	71.8776	1.976	6.42e-06	0.0056704	-//-
Novel02514	126.528	19.7375	1.898	5.95e-06	0.0056704	-//-
Novel03792	178.825	20.0782	1.9661	9.63e-06	0.0078181	-//-
Novel05663	198.888	43.9496	1.653	2.85e-05	0.015165	-//-
Novel00418	136.136	23.5797	1.7542	3.49e-05	0.0169	-//-
Novel05253	124.752	23.6364	1.7139	3.59e-05	0.0169	-//-
Novel01577	171.253	39.3009	1.5988	5.14e-05	0.018837	-//-
Novel04272	153.864	36.5449	1.5901	5.48e-05	0.018874	-//-
Novel00474	115.997	31.4131	1.4918	6.12e-05	0.019866	-//-
Novel05714	70.8467	15.5734	1.5985	7.4e-05	0.023351	-//-
Novel03362	187.169	43.9892	1.5746	7.67e-05	0.02356	-//-
Novel04238	409.884	88.8311	1.6087	8.58e-05	0.024757	-//-
Novel02363	136.047	27.7198	1.6298	9.46e-05	0.025595	-//-
Novel04525	100.904	29.1067	1.4172	0.00018491	0.038907	-//-
Novel04288	470.197	101.228	1.5624	0.0001998	0.0405	-//-
Novel03572	97.5215	27.4306	1.4203	0.00022285	0.041848	-//-
Novel02440	232.31	73.0865	1.344	0.00024275	0.04378	-//-
Novel02205	244.111	82.4626	1.2867	0.00028634	0.047264	-//-
Novel05761	156.998	49.5736	1.3418	0.00027619	0.047264	-//-
