# Supplementary material for: RNA-Seq transcriptome profiling of mouse oocytes after in vitro maturation and/or vitrification
Source: Sci Rep. 2017 Oct 16;7:13245. doi: 10.1038/s41598-017-13381-5 (PMC5643491; doi:10.1038/s41598-017-13381-5)
Supplement: Supplementary file 4 — Supplementary Table 3 [file 41598_2017_13381_MOESM4_ESM.xls]

## Sheet: ClueGO Results
Ontology	GOID	GOTerm	Term PValue	Term PValue Corrected with Bonferroni	Nr. Genes	Associated Genes Found
Biological Process	GO:0022900	electron transport chain	8.6e-06	0.00019	4	[Cox4i1, Ndufa5, Ndufb9, Uqcrq]
	GO:0022904	respiratory electron transport chain	5.3e-06	0.00012	4	[Cox4i1, Ndufa5, Ndufb9, Uqcrq]
	GO:1902600	hydrogen ion transmembrane transport	1.5e-06	3.6e-05	5	[Atp5e, Atp5o, Cox4i1, Cox7b, Uqcrq]
	GO:0006119	oxidative phosphorylation	0.00025	0.0057	3	[Cox4i1, Ndufb9, Uqcrq]
	GO:0042773	ATP synthesis coupled electron transport	6.3e-05	0.0014	3	[Cox4i1, Ndufb9, Uqcrq]
	GO:0042775	mitochondrial ATP synthesis coupled electron transport	4.2e-05	0.00098	3	[Cox4i1, Ndufb9, Uqcrq]
Cellular Component	GO:0070469	respiratory chain	7.2e-09	1.6e-07	6	[Cox4i1, Cox7b, Ndufa5, Ndufb9, Ndufs7, Uqcrq]
	GO:0070069	cytochrome complex	1.2e-05	0.00028	3	[Cox4i1, Cox7b, Uqcrq]
	GO:1990204	oxidoreductase complex	2.8e-05	0.00065	4	[Ndufa5, Ndufb9, Ndufs7, Uqcrq]
	GO:0098803	respiratory chain complex	1.7e-09	4e-08	6	[Cox4i1, Cox7b, Ndufa5, Ndufb9, Ndufs7, Uqcrq]
	GO:0005746	mitochondrial respiratory chain	2.1e-09	4.9e-08	6	[Cox4i1, Cox7b, Ndufa5, Ndufb9, Ndufs7, Uqcrq]
	GO:0098798	mitochondrial protein complex	7.1e-09	1.6e-07	7	[Atp5e, Atp5o, Cox4i1, Ndufa5, Ndufb9, Ndufs7, Uqcrq]
	GO:0098800	inner mitochondrial membrane protein complex	1e-09	2.3e-08	7	[Atp5e, Atp5o, Cox4i1, Ndufa5, Ndufb9, Ndufs7, Uqcrq]
	GO:0030964	NADH dehydrogenase complex	5e-05	0.0011	3	[Ndufa5, Ndufb9, Ndufs7]
	GO:0045271	respiratory chain complex I	5e-05	0.0011	3	[Ndufa5, Ndufb9, Ndufs7]
	GO:0005747	mitochondrial respiratory chain complex I	5e-05	0.0011	3	[Ndufa5, Ndufb9, Ndufs7]
	GO:0044455	mitochondrial membrane part	7e-10	1.6e-08	8	[Atp5e, Atp5o, Cox4i1, Cox7b, Ndufa5, Ndufb9, Ndufs7, Uqcrq]
Molecular Function	GO:0015078	hydrogen ion transmembrane transporter activity	1.1e-06	2.7e-05	5	[Atp5e, Atp5o, Cox4i1, Cox7b, Uqcrq]
	GO:0003954	NADH dehydrogenase activity	2.9e-05	0.00068	3	[Ndufa5, Ndufb9, Ndufs7]
	GO:0016655	oxidoreductase activity, acting on NAD(P)H, quinone or similar compound as acceptor	5.8e-05	0.0013	3	[Ndufa5, Ndufb9, Ndufs7]
	GO:0050136	NADH dehydrogenase (quinone) activity	2.2e-05	0.0005	3	[Ndufa5, Ndufb9, Ndufs7]
