# Supplementary material for: RNA-Seq transcriptome profiling of mouse oocytes after in vitro maturation and/or vitrification
Source: Sci Rep. 2017 Oct 16;7:13245. doi: 10.1038/s41598-017-13381-5 (PMC5643491; doi:10.1038/s41598-017-13381-5)
Supplement: Supplementary file 5 — Supplementary Table 4 [file 41598_2017_13381_MOESM5_ESM.xls]

## Sheet: Supplementary Table 7 Different
gene_id	VG_readcount	FM_readcount	log2FoldChange	pval	padj	Associated Gene Name
ENSMUSG00000028411	465.599	129.185	1.5705	2.53e-07	0.0011459	Aptx
ENSMUSG00000060461	13823.6	3081.37	1.6963	1.18e-06	0.003198	Dppa5a
ENSMUSG00000038022	229.842	57.497	1.5853	3.63e-06	0.007025	Fam188b
ENSMUSG00000015542	82.0716	15.3273	1.7331	5.83e-06	0.0098862	Nat9
ENSMUSG00000011632	1852.86	335.855	1.7305	7.72e-06	0.011628	Pinlyp
ENSMUSG00000026035	734.317	120.486	1.7548	9.56e-06	0.01297	Ppil3
ENSMUSG00000028563	1399.97	3765.96	-1.2381	1.7e-05	0.01926	Tm2d1
ENSMUSG00000060152	407.984	128.484	1.379	1.63e-05	0.01926	Pop5
ENSMUSG00000021255	667.346	231.446	1.2904	2.55e-05	0.02474	Esrrb
ENSMUSG00000031818	1376.5	479.001	1.2885	2.55e-05	0.02474	Cox4i1
ENSMUSG00000050188	1898.9	578.796	1.3871	3.24e-05	0.027472	Lsm10
ENSMUSG00000051736	1409.41	445.643	1.3528	4.22e-05	0.033683	Fam229b
Novel02729	126.092	20.5141	2.0341	4.7e-09	6.37e-05	-//-
Novel00359	203.471	49.1826	1.6996	9.28e-08	0.00062955	-//-
Novel01131	114.913	13.4098	2.0258	3.6e-07	0.0012209	-//-
Novel01082	94.6202	15.0899	1.8486	2.09e-06	0.0047275	-//-
Novel01075	106.131	24.1137	1.5635	3.17e-05	0.027472	-//-
Novel05714	70.1549	16.5193	1.5108	5.45e-05	0.041078	-//-
