# Supplementary material for: RNA-Seq transcriptome profiling of mouse oocytes after in vitro maturation and/or vitrification
Source: Sci Rep. 2017 Oct 16;7:13245. doi: 10.1038/s41598-017-13381-5 (PMC5643491; doi:10.1038/s41598-017-13381-5)
Supplement: Supplementary file 6 — Supplementary Table 5 [file 41598_2017_13381_MOESM6_ESM.xls]

## Sheet: Sheet1
gene_id	VG_readcount	VM_readcount	log2FoldChange	pval	padj	Associated Gene Name
ENSMUSG00000060461	11459.2	2038.78	2.2014	6.1e-16	8.94e-12	Dppa5a
ENSMUSG00000030911	13153.6	1743.65	2.3855	2.95e-13	1.08e-09	Zp2
ENSMUSG00000011632	1536.5	252.456	2.1476	3.04e-11	7.41e-08	Pinlyp
ENSMUSG00000028411	385.617	87.7952	1.8637	3.03e-11	7.41e-08	Aptx
ENSMUSG00000095832	952.429	168.49	2.0784	5.43e-11	1.13e-07	Supt20
ENSMUSG00000051736	1167.23	309.143	1.7111	6.77e-11	1.24e-07	Fam229b
ENSMUSG00000020477	448.621	107.106	1.8085	1.33e-10	2.16e-07	Mrps24
ENSMUSG00000027447	1918.35	410.491	1.9008	2.18e-10	3.19e-07	Cst3
ENSMUSG00000028563	1160.09	3541.53	-1.4762	3.13e-10	4.16e-07	Tm2d1
ENSMUSG00000021255	552.551	149.088	1.6769	4.22e-10	5.14e-07	Esrrb
ENSMUSG00000003444	205.316	30.6485	2.1474	5.87e-10	6.51e-07	Med29
ENSMUSG00000057375	565.052	161.328	1.6164	6.23e-10	6.51e-07	Yipf1
ENSMUSG00000024734	3632.69	763.707	1.8996	6.97e-10	6.81e-07	Zp1
ENSMUSG00000038022	190.308	36.3598	1.966	8.26e-10	7.56e-07	Fam188b
ENSMUSG00000036860	218.128	42.8358	1.9433	1.07e-09	9.23e-07	Mrpl55
ENSMUSG00000015092	298.417	56.8037	1.9625	1.65e-09	1.34e-06	Edf1
ENSMUSG00000018727	643.409	121.705	1.9561	2.83e-09	2.18e-06	Cpsf4l
ENSMUSG00000031818	1140.71	304.623	1.6657	3.09e-09	2.26e-06	Cox4i1
ENSMUSG00000005881	430.345	77.4109	1.9868	4.16e-09	2.9e-06	Ergic3
ENSMUSG00000028843	1120.73	351.399	1.5028	5.09e-09	3.39e-06	Sh3bgrl3
ENSMUSG00000033318	283.197	41.2894	2.0922	8.31e-09	4.9e-06	Gstt2
ENSMUSG00000079478	184.2	39.9533	1.831	8.37e-09	4.9e-06	Sssca1
ENSMUSG00000024181	165.778	38.9041	1.7641	8.77e-09	4.94e-06	Mrpl28
ENSMUSG00000004948	7478.98	2286.25	1.5218	1.09e-08	5.9e-06	Zp3
ENSMUSG00000027978	125.685	20.1505	2.0272	1.19e-08	6.02e-06	Prss12
ENSMUSG00000060152	338.04	86.6902	1.6833	1.17e-08	6.02e-06	Pop5
ENSMUSG00000026035	608.06	73.6304	2.1693	1.33e-08	6.49e-06	Ppil3
ENSMUSG00000048351	110.557	18.0905	2.0038	1.62e-08	7.66e-06	Coa7
ENSMUSG00000033099	214.157	34.0399	2.0062	2.96e-08	1.35e-05	Nol12
ENSMUSG00000041377	2377.46	755.919	1.4679	4.34e-08	1.93e-05	Ninj2
ENSMUSG00000024944	452.252	145.211	1.4564	6.1e-08	2.55e-05	Arl2
ENSMUSG00000025219	216.652	56.9028	1.6371	7.64e-08	3.11e-05	Fgf8
ENSMUSG00000020407	227.906	20.1276	2.1686	1.1e-07	4.37e-05	Upp1
ENSMUSG00000044894	1295.7	333.113	1.6464	1.17e-07	4.52e-05	Uqcrq
ENSMUSG00000028070	74.6878	13.3181	1.8716	2.05e-07	7.49e-05	Apoa1bp
ENSMUSG00000040824	351.816	72.6087	1.7854	2.7e-07	9.63e-05	Snrpd2
ENSMUSG00000022956	817.131	156.024	1.8321	3.04e-07	0.0001058	Atp5o
ENSMUSG00000057135	149.327	18.5324	2.0161	3.46e-07	0.00011247	Scimp
ENSMUSG00000074397	675.461	246.223	1.3096	3.31e-07	0.00011247	Foxr1
ENSMUSG00000079523	4216.12	833.344	1.8094	3.43e-07	0.00011247	Tmsb10
ENSMUSG00000024175	210.509	66.6563	1.4404	4.94e-07	0.00015729	Tekt4
ENSMUSG00000003604	965.596	288.883	1.4903	5.84e-07	0.00018199	Aven
ENSMUSG00000031848	481.834	98.3451	1.7721	6.24e-07	0.00018742	Lsm4
ENSMUSG00000036315	262.132	57.8072	1.7184	6.4e-07	0.00018742	Znrd1
ENSMUSG00000087230	95.06	23.8638	1.6308	6.3e-07	0.00018742	Mroh3
ENSMUSG00000020153	132.095	30.7721	1.6717	9.4e-07	0.00026977	Ndufs7
ENSMUSG00000054733	161.442	46.2984	1.5161	9.92e-07	0.00027936	Msra
ENSMUSG00000063765	60.4665	10.8616	1.8121	1.12e-06	0.00030971	Chadl
ENSMUSG00000003531	100.618	26.6515	1.5742	1.28e-06	0.00034709	Dgcr6
ENSMUSG00000006057	550.835	183.865	1.3762	1.39e-06	0.00037033	Atp5g1
ENSMUSG00000040767	137.47	36.5842	1.5641	1.62e-06	0.00042248	Snrnp25
ENSMUSG00000018858	343.803	106.616	1.4371	1.82e-06	0.00046239	Ict1
ENSMUSG00000035172	72.9759	17.3791	1.6321	1.83e-06	0.00046239	Plekhh3
ENSMUSG00000022354	661.549	240.665	1.2905	1.93e-06	0.00047721	Ndufb9
ENSMUSG00000033938	121.961	21.9156	1.7879	1.96e-06	0.00047721	Ndufb7
ENSMUSG00000039105	1016.79	2386.51	-1.1259	2.07e-06	0.00048924	Atp6v1g1
ENSMUSG00000026558	719.235	257.275	1.3003	2.91e-06	0.00065497	Uck2
ENSMUSG00000056629	102.229	23.1501	1.6511	2.91e-06	0.00065497	Fkbp2
ENSMUSG00000007721	109.664	31.6417	1.4925	3.08e-06	0.00067367	Ccdc124
ENSMUSG00000021791	110.194	23.3119	1.6893	3.06e-06	0.00067367	Dydc2
ENSMUSG00000002395	136.657	28.1797	1.6956	3.94e-06	0.00084905	Use1
ENSMUSG00000025163	1175.2	396.612	1.3488	4.53e-06	0.00094762	Cd7
ENSMUSG00000004610	181.552	51.9464	1.4819	4.71e-06	0.00095729	Etfb
ENSMUSG00000091955	34.5482	3.73978	1.8834	4.71e-06	0.00095729	Gm9844
ENSMUSG00000074476	608.413	236.795	1.2118	5.58e-06	0.0011185	Spc24
ENSMUSG00000009092	186.584	55.7826	1.4467	5.92e-06	0.0011713	Derl3
ENSMUSG00000039384	158.111	412.471	-1.2217	6.33e-06	0.0012275	Dusp10
ENSMUSG00000059956	799.528	275.967	1.3228	6.37e-06	0.0012275	Serpinb12
ENSMUSG00000002031	216.939	80.3835	1.2553	6.46e-06	0.0012287	Ift46
ENSMUSG00000040842	88.102	25.2283	1.4757	7.47e-06	0.0014028	Szrd1
ENSMUSG00000062580	1659.4	393.783	1.5974	7.71e-06	0.0014295	Timm17a
ENSMUSG00000022760	118.312	34.969	1.4435	9.03e-06	0.0016528	Thap7
ENSMUSG00000058833	157.979	50.0904	1.3866	9.23e-06	0.0016676	2810428I15Rik
ENSMUSG00000026087	516.667	198.834	1.2124	1.01e-05	0.0018026	Mrpl30
ENSMUSG00000022193	94.6793	23.166	1.5606	1.13e-05	0.0019663	Psmb5
ENSMUSG00000060743	51224.8	115820	-1.0703	1.17e-05	0.0020199	H3f3a
ENSMUSG00000038393	3367.85	9054.83	-1.2434	1.24e-05	0.0021162	Txnip
ENSMUSG00000026411	338.295	139.118	1.1442	1.32e-05	0.0022243	Tmem9
ENSMUSG00000016252	1455.13	365.096	1.5434	1.37e-05	0.0022747	Atp5e
ENSMUSG00000030001	161.58	38.1828	1.569	1.59e-05	0.0026215	Figla
ENSMUSG00000092622	363.063	77.7138	1.6248	1.62e-05	0.002635	Khdc3
ENSMUSG00000029236	251.091	98.3093	1.186	2.04e-05	0.0032529	Nmu
ENSMUSG00000031059	738.672	310.029	1.1177	2.11e-05	0.0032897	Ndufb11
ENSMUSG00000062169	1393.06	3471.18	-1.1619	2.26e-05	0.0034694	Cnih4
ENSMUSG00000070319	454.28	161.386	1.2725	2.28e-05	0.0034694	Eif3g
ENSMUSG00000070283	99.1597	24.0856	1.5292	2.67e-05	0.0039945	Ndufaf3
ENSMUSG00000006717	308.499	100.614	1.3347	3.09e-05	0.0045623	Acot13
ENSMUSG00000078949	935.801	415.08	1.0553	3.74e-05	0.0054239	R3hdml
ENSMUSG00000005779	314.924	123.787	1.1736	3.96e-05	0.0056194	Psmb4
ENSMUSG00000018821	132.428	46.1653	1.2759	3.99e-05	0.0056194	Avpi1
ENSMUSG00000062054	181.767	52.186	1.4206	4.07e-05	0.0056807	Iah1
ENSMUSG00000028461	63.772	16.4012	1.48	4.14e-05	0.0057185	Ccdc107
ENSMUSG00000025208	36.1559	6.06269	1.6454	4.21e-05	0.0057574	Mrpl43
ENSMUSG00000019303	116.022	26.9015	1.534	4.39e-05	0.0058683	Psmc3ip
ENSMUSG00000070493	820.638	265.942	1.3326	4.34e-05	0.0058683	Chchd2
ENSMUSG00000007987	115.311	39.898	1.2806	4.47e-05	0.0059001	Ift22
ENSMUSG00000001134	339.37	131.038	1.1839	4.53e-05	0.00592	Uxt
ENSMUSG00000024191	242.541	82.9655	1.2901	4.63e-05	0.0059968	Bnip1
ENSMUSG00000001270	97.9429	29.0563	1.3879	5.21e-05	0.0066368	Ckb
ENSMUSG00000068101	444.018	173.656	1.1739	5.31e-05	0.0066976	Cenpm
ENSMUSG00000028964	349.029	154.241	1.0541	5.53e-05	0.0069133	Park7
ENSMUSG00000027602	294.818	65.026	1.5493	5.67e-05	0.0070232	Map1lc3a
ENSMUSG00000041840	3526.89	1559.95	1.0523	5.71e-05	0.0070232	Haus1
ENSMUSG00000001707	2515.23	5381	-0.99382	6.46e-05	0.0076872	Eef1e1
ENSMUSG00000009863	367.772	127.995	1.2678	6.39e-05	0.0076872	Sdhb
ENSMUSG00000023089	1109.41	337.259	1.3671	6.45e-05	0.0076872	Ndufa5
ENSMUSG00000026154	4379.25	9289.02	-0.98454	6.43e-05	0.0076872	1110058L19Rik
ENSMUSG00000020267	566.283	203.836	1.2374	6.8e-05	0.008034	Hint1
ENSMUSG00000003955	351.338	98.147	1.415	7.17e-05	0.0083318	Fam162a
ENSMUSG00000021493	238.864	72.08	1.3709	7.11e-05	0.0083318	Pdlim7
ENSMUSG00000041881	345.469	87.5823	1.4679	7.49e-05	0.0085685	Ndufa7
ENSMUSG00000074997	278.645	116.836	1.1017	7.65e-05	0.0086844	Pin1rt1
ENSMUSG00000030086	271.719	116.386	1.0769	8.39e-05	0.0094479	Chchd6
ENSMUSG00000023904	1011.13	474.443	0.98618	8.91e-05	0.0099355	Hcfc1r1
ENSMUSG00000030879	140.818	33.1674	1.4909	8.96e-05	0.0099355	Mrpl17
ENSMUSG00000024738	248.443	79.9509	1.3153	0.00010023	0.010789	Pga5
ENSMUSG00000055762	352.563	125.648	1.2371	9.97e-05	0.010789	Eef1d
ENSMUSG00000001829	150.97	61.0716	1.1294	0.0001068	0.011039	Clpb
ENSMUSG00000020163	1557.88	493.731	1.322	0.0001069	0.011039	Uqcr11
ENSMUSG00000025408	256.398	93.208	1.2178	0.00010592	0.011039	Ddit3
ENSMUSG00000075467	56.5416	12.7562	1.4954	0.00010708	0.011039	Dnlz
ENSMUSG00000037962	30.4168	3.88565	1.6246	0.00010924	0.011184	Fam101a
ENSMUSG00000023967	164.548	58.0277	1.2368	0.00011873	0.011987	Mrps18a
ENSMUSG00000006315	135.03	45.1753	1.2762	0.00012727	0.012675	Tmem147
ENSMUSG00000055675	120.081	41.8089	1.2435	0.00012983	0.012827	Kbtbd11
ENSMUSG00000074217	33.8136	6.21218	1.5511	0.00013055	0.012827	2210011C24Rik
ENSMUSG00000073471	366.975	152.858	1.0961	0.00013256	0.012938	Rsph3a
ENSMUSG00000021749	48.2158	12.5185	1.4215	0.00013667	0.01325	Oit1
ENSMUSG00000038690	903.022	328.014	1.2125	0.00014089	0.01357	Atp5j2
ENSMUSG00000034259	152.211	51.774	1.2619	0.00014553	0.013925	Exosc4
ENSMUSG00000022664	586.851	1170.98	-0.90942	0.0001511	0.014364	Slc35a5
ENSMUSG00000074088	193.907	415.294	-0.98131	0.0001578	0.014809	Snrnp40
ENSMUSG00000029685	44.8515	119.552	-1.1783	0.00016345	0.01505	Asb15
ENSMUSG00000066009	164.226	361.97	-1.0135	0.00016303	0.01505	Gm13051
ENSMUSG00000040048	88.9204	22.0522	1.4333	0.00016621	0.015208	Ndufb10
ENSMUSG00000035539	210.21	92.0052	1.0462	0.00016956	0.015419	E230008N13Rik
ENSMUSG00000015943	50.0671	10.5434	1.4863	0.00019233	0.017307	Bola1
ENSMUSG00000071553	29.3318	4.5553	1.5483	0.00019269	0.017307	Cpa2
ENSMUSG00000022012	1726.04	708.111	1.1033	0.00019441	0.017355	Enox1
ENSMUSG00000021207	189.125	38.8388	1.4968	0.00019647	0.017432	Akr1c21
ENSMUSG00000087260	2025.45	1017.75	0.90308	0.00020825	0.018256	Lamtor5
ENSMUSG00000003423	21.0805	2.27118	1.5697	0.00021378	0.018629	Pih1d1
ENSMUSG00000026202	222.591	91.2746	1.0993	0.00021674	0.018775	Tuba4a
ENSMUSG00000071722	8.12962	33.3609	-1.4262	0.00022128	0.018967	Spin4
ENSMUSG00000079259	231.426	101.53	1.0424	0.00022155	0.018967	Trim71
ENSMUSG00000019494	136.36	49.7717	1.1938	0.00023151	0.019557	Cops6
ENSMUSG00000024309	133.385	50.4742	1.164	0.00023377	0.019557	Pfdn6
ENSMUSG00000025747	590.391	202.044	1.2416	0.00023318	0.019557	Tyms
ENSMUSG00000014551	1009.51	506.666	0.90261	0.00023617	0.019645	Mrps25
ENSMUSG00000090862	1059.49	373.047	1.2205	0.00024145	0.019971	Rps13
ENSMUSG00000031898	149.675	60.0805	1.1138	0.00024444	0.020104	Dpep3
ENSMUSG00000013822	1705.31	814.804	0.95397	0.00024904	0.020369	Elof1
ENSMUSG00000000399	635.958	233.153	1.1877	0.00026162	0.021161	Ndufa9
ENSMUSG00000001056	138.385	49.8215	1.1974	0.00027274	0.021819	Nhp2
ENSMUSG00000053765	279.249	118.97	1.059	0.00029251	0.023273	Oas1f
ENSMUSG00000052926	36.6265	7.65492	1.4496	0.0003151	0.024669	Rnaseh2a
ENSMUSG00000020219	127.932	36.3419	1.3365	0.00033621	0.026043	Timm13
ENSMUSG00000017404	717.075	211.087	1.3174	0.00035388	0.026585	Rpl19
ENSMUSG00000020737	1417.93	677.46	0.94867	0.00035033	0.026585	Hn1
ENSMUSG00000055789	20360.8	8325.57	1.0935	0.00034624	0.026585	E330017A01Rik
ENSMUSG00000059278	204.722	93.2243	0.993	0.00035391	0.026585	Naa38
ENSMUSG00000075706	344.578	117.515	1.2292	0.00035411	0.026585	Gpx4
ENSMUSG00000039195	266.755	92.176	1.221	0.00035775	0.026722	1110008P14Rik
ENSMUSG00000022269	110.527	22.2554	1.4547	0.00036278	0.02696	2017-03-11
ENSMUSG00000064068	69.3397	24.3186	1.2094	0.00038826	0.028707	Mtx1
ENSMUSG00000024833	199.145	604.798	-1.2489	0.00039341	0.028942	Pola2
ENSMUSG00000002580	112.605	38.3622	1.2212	0.00040543	0.029239	Mien1
ENSMUSG00000024875	74.2779	14.6862	1.4503	0.00040177	0.029239	Yif1a
ENSMUSG00000042462	855.353	380.949	1.0145	0.00040523	0.029239	Dctpp1
ENSMUSG00000047721	209.072	80.6876	1.1337	0.00040075	0.029239	Bola2
ENSMUSG00000024914	215.77	79.2211	1.1753	0.00041569	0.029832	Drap1
ENSMUSG00000075002	11366.2	3942.25	1.2126	0.00041997	0.029992	Gm813
ENSMUSG00000026782	142.649	61.4558	1.0426	0.00042462	0.030177	Abi2
ENSMUSG00000024953	166.609	69.5238	1.0684	0.00043284	0.030613	Prdx5
ENSMUSG00000020282	112.392	46.2719	1.0858	0.00044781	0.031519	Rhbdf1
ENSMUSG00000006378	42.1758	11.3294	1.346	0.00045974	0.032203	Gcat
ENSMUSG00000029657	330.942	151.913	0.98261	0.00046891	0.03269	Hsph1
ENSMUSG00000052642	19.5392	1.9105	1.487	0.00047375	0.032716	4930504O13Rik
ENSMUSG00000055862	27.6099	4.76945	1.4573	0.00047327	0.032716	Izumo4
ENSMUSG00000024038	380.732	116.749	1.2773	0.00050427	0.034337	Ndufv3
ENSMUSG00000021125	627.643	215.001	1.2111	0.00052932	0.035589	Arg2
ENSMUSG00000028295	445.175	161.821	1.1701	0.00052994	0.035589	Smim8
ENSMUSG00000002984	35.9071	8.85698	1.3629	0.00055834	0.037155	Tomm40
ENSMUSG00000054134	6958.41	2729.66	1.1143	0.00055584	0.037155	Umodl1
ENSMUSG00000002379	3256.58	1494.5	0.97869	0.00059397	0.03917	Ndufa11
ENSMUSG00000029103	66.0779	23.289	1.1883	0.00059272	0.03917	Lrpap1
ENSMUSG00000005447	181.664	83.3737	0.97701	0.00061376	0.03982	Pafah1b3
ENSMUSG00000022564	126.022	44.8958	1.1811	0.00060956	0.03982	Grina
ENSMUSG00000046826	61.5191	16.144	1.3329	0.00061471	0.03982	Fam187b
ENSMUSG00000027404	57.8465	15.2416	1.3336	0.00062285	0.04017	Snrpb
ENSMUSG00000021264	67.8988	24.0886	1.179	0.00063106	0.04025	Yy1
ENSMUSG00000028114	158.962	62.9918	1.1018	0.00063335	0.04025	Mettl14
ENSMUSG00000050552	157.956	63.5099	1.0887	0.00063509	0.04025	Lamtor4
ENSMUSG00000028643	529.809	233.221	1.015	0.00063947	0.040353	Ccdc23
ENSMUSG00000036752	571.149	301.205	0.83891	0.00065734	0.041302	Tubb4b
ENSMUSG00000028879	1276.67	2383.57	-0.82101	0.00067221	0.041877	Stx12
ENSMUSG00000026197	40.7994	12.2778	1.2702	0.0006782	0.042071	Zfand2b
ENSMUSG00000033196	225.442	111.837	0.90035	0.00069894	0.043175	Myh2
ENSMUSG00000061462	38.8536	10.6339	1.3076	0.00070678	0.043476	Obscn
ENSMUSG00000028608	182.605	87.4765	0.93265	0.00071529	0.043815	0610037L13Rik
ENSMUSG00000074437	980.95	427.512	1.0203	0.00072835	0.04443	Defa-rs1
ENSMUSG00000027634	154.78	397.584	-1.1128	0.0007335	0.044482	Ndrg3
ENSMUSG00000031786	57.1727	19.7021	1.1877	0.00073943	0.044482	Drc7
ENSMUSG00000037710	1258.07	648.288	0.86023	0.00074136	0.044482	Cisd1
ENSMUSG00000078442	180.129	77.7232	1.0249	0.0007367	0.044482	Ccdc105
ENSMUSG00000024902	147.562	57.8785	1.1033	0.00074659	0.044613	Mrpl11
ENSMUSG00000023051	68.6558	24.072	1.1794	0.00079544	0.047338	Tarbp2
ENSMUSG00000024208	509.37	238.659	0.95188	0.00080242	0.047561	Uqcc2
ENSMUSG00000014294	657.834	255.361	1.1088	0.00081156	0.047614	Ndufa2
ENSMUSG00000021102	537.348	287.308	0.82163	0.00081551	0.047614	Glrx5
ENSMUSG00000028884	100.013	30.9691	1.2465	0.00081634	0.047614	Rpa2
ENSMUSG00000040231	24.7135	5.39667	1.3604	0.00085869	0.049886	Syngr4
Novel02729	104.49	10.3514	2.5726	1.27e-13	9.33e-10	-//-
Novel00359	168.604	24.9658	2.288	2.96e-13	1.08e-09	-//-
Novel05663	113.102	22.9936	1.8833	5.74e-09	3.65e-06	-//-
Novel01517	129.766	24.624	1.888	4.61e-08	1.98e-05	-//-
Novel00418	74.5818	10.6339	1.9917	1.71e-07	6.4e-05	-//-
Novel05714	58.1339	11.037	1.7624	1.99e-06	0.00047721	-//-
Novel02620	154.336	41.2658	1.5487	2.32e-06	0.0005382	-//-
Novel01131	95.0898	17.3891	1.7454	4.21e-06	0.00089397	-//-
Novel02957	30.1504	180.252	-1.7463	1.03e-05	0.0018245	-//-
Novel01433	146.852	45.2128	1.3991	1.66e-05	0.0026673	-//-
Novel00356	146.486	19.6626	1.7564	2.09e-05	0.0032826	-//-
Novel01082	78.4068	22.1681	1.4481	2.35e-05	0.0035463	-//-
Novel01658	34.2718	102.139	-1.3068	3.55e-05	0.0051995	-//-
Novel04421	50.5269	6.98232	1.695	3.94e-05	0.0056194	-//-
Novel03101	1230.68	448.749	1.2378	4.41e-05	0.0058683	-//-
Novel02440	169.178	64.1619	1.2004	4.88e-05	0.0062614	-//-
Novel01075	87.8947	24.3869	1.4183	7.45e-05	0.0085685	-//-
Novel04028	29.5748	4.02221	1.6323	9.09e-05	0.01001	-//-
Novel04384	124.287	41.1027	1.2938	9.39e-05	0.01026	-//-
Novel03246	58.1803	14.8156	1.4447	0.00010195	0.010895	-//-
Novel04272	125.322	38.9688	1.3331	0.00010351	0.010981	-//-
Novel05125	31.7834	4.1134	1.6167	0.00011594	0.011788	-//-
Novel04834	125.628	39.4817	1.318	0.00012283	0.012317	-//-
Novel00713	284.705	664.215	-1.0678	0.00015483	0.014624	-//-
Novel01362	333.717	153.896	0.99474	0.00016153	0.01505	-//-
Novel03664	120.747	30.7755	1.4111	0.00020664	0.018224	-//-
Novel04458	76.633	185.439	-1.0936	0.00022899	0.019491	-//-
Novel03835	106.591	257.114	-1.0905	0.00025865	0.021037	-//-
Novel04288	337.241	92.4403	1.3677	0.00026326	0.021176	-//-
Novel04525	82.0001	29.3875	1.1955	0.00029836	0.02361	-//-
Novel03362	106.349	35.2678	1.25	0.00031382	0.024669	-//-
Novel01314	102.275	33.6703	1.2507	0.00032377	0.025213	-//-
Novel02953	36.989	9.12648	1.3929	0.00035078	0.026585	-//-
Novel05253	70.5194	24.0714	1.2151	0.00048871	0.03359	-//-
Novel01696	65.5536	21.7003	1.2361	0.0004988	0.034123	-//-
Novel00656	162.456	40.7268	1.3651	0.00051485	0.034895	-//-
Novel02304	13.1899	45.7758	-1.3072	0.00060765	0.03982	-//-
Novel05638	97.8214	227.583	-1.0324	0.00062723	0.04025	-//-
Novel03886	65.8102	23.4972	1.1694	0.00066607	0.041672	-//-
Novel04238	317.557	106.137	1.2072	0.00080687	0.047614	-//-
