# Supplementary material for: RNA-Seq transcriptome profiling of mouse oocytes after in vitro maturation and/or vitrification
Source: Sci Rep. 2017 Oct 16;7:13245. doi: 10.1038/s41598-017-13381-5 (PMC5643491; doi:10.1038/s41598-017-13381-5)
Supplement: Supplementary file 7 — Supplementary Table 6 [file 41598_2017_13381_MOESM7_ESM.xls]

## Sheet: BP
Ontology	GOID	GOTerm	Term PValue	Term PValue Corrected with Bonferroni	Nr. Genes	Associated Genes Found
Biological Process	GO:0009141	nucleoside triphosphate metabolic process	3.9e-07	4.4e-05	13	[Atp5e, Atp5g1, Atp5j2, Atp5o, Cox4i1, Dctpp1, Ndufa7, Ndufb9, Park7, Tyms, Uck2, Uqcc2, Uqcrq]
	GO:0009123	nucleoside monophosphate metabolic process	6.3e-07	7e-05	13	[Atp5e, Atp5g1, Atp5j2, Atp5o, Cox4i1, Ndufa7, Ndufb9, Park7, Tyms, Uck2, Upp1, Uqcc2, Uqcrq]
	GO:0015992	proton transport	7.3e-07	8.2e-05	10	[Atp5e, Atp5g1, Atp5j2, Atp5o, Atp6v1g1, Cox4i1, Park7, Slc35a5, Uqcr11, Uqcrq]
	GO:0006818	hydrogen transport	7.8e-07	8.7e-05	10	[Atp5e, Atp5g1, Atp5j2, Atp5o, Atp6v1g1, Cox4i1, Park7, Slc35a5, Uqcr11, Uqcrq]
	GO:0022904	respiratory electron transport chain	1.4e-06	0.00015	7	[Cox4i1, Ndufa5, Ndufa7, Ndufb9, Park7, Sdhb, Uqcrq]
	GO:0009161	ribonucleoside monophosphate metabolic process	2.2e-06	0.00025	12	[Atp5e, Atp5g1, Atp5j2, Atp5o, Cox4i1, Ndufa7, Ndufb9, Park7, Uck2, Upp1, Uqcc2, Uqcrq]
	GO:0022900	electron transport chain	3.2e-06	0.00036	7	[Cox4i1, Ndufa5, Ndufa7, Ndufb9, Park7, Sdhb, Uqcrq]
	GO:0009199	ribonucleoside triphosphate metabolic process	5e-06	0.00056	11	[Atp5e, Atp5g1, Atp5j2, Atp5o, Cox4i1, Ndufa7, Ndufb9, Park7, Uck2, Uqcc2, Uqcrq]
	GO:0032543	mitochondrial translation	1.2e-05	0.0013	6	[Ict1, Mrps18a, Mrps24, Mrps25, Ndufa7, Uqcc2]
	GO:0046034	ATP metabolic process	1.2e-05	0.0014	10	[Atp5e, Atp5g1, Atp5j2, Atp5o, Cox4i1, Ndufa7, Ndufb9, Park7, Uqcc2, Uqcrq]
	GO:0009124	nucleoside monophosphate biosynthetic process	1.5e-05	0.0017	7	[Atp5e, Atp5g1, Atp5j2, Atp5o, Tyms, Uck2, Upp1]
	GO:1990542	mitochondrial transmembrane transport	1.6e-05	0.0017	5	[Atp5o, Dnlz, Timm13, Timm17a, Tomm40]
	GO:0009205	purine ribonucleoside triphosphate metabolic process	2.3e-05	0.0026	10	[Atp5e, Atp5g1, Atp5j2, Atp5o, Cox4i1, Ndufa7, Ndufb9, Park7, Uqcc2, Uqcrq]
	GO:0006119	oxidative phosphorylation	2.9e-05	0.0032	6	[Cox4i1, Ndufa7, Ndufb9, Park7, Uqcc2, Uqcrq]
	GO:0009144	purine nucleoside triphosphate metabolic process	3.2e-05	0.0036	10	[Atp5e, Atp5g1, Atp5j2, Atp5o, Cox4i1, Ndufa7, Ndufb9, Park7, Uqcc2, Uqcrq]
	GO:0042773	ATP synthesis coupled electron transport	3.5e-05	0.0039	5	[Cox4i1, Ndufa7, Ndufb9, Park7, Uqcrq]
	GO:0009142	nucleoside triphosphate biosynthetic process	3.7e-05	0.0042	6	[Atp5e, Atp5g1, Atp5j2, Atp5o, Tyms, Uck2]
	GO:0009167	purine ribonucleoside monophosphate metabolic process	4.7e-05	0.0053	10	[Atp5e, Atp5g1, Atp5j2, Atp5o, Cox4i1, Ndufa7, Ndufb9, Park7, Uqcc2, Uqcrq]
	GO:0009126	purine nucleoside monophosphate metabolic process	4.9e-05	0.0055	10	[Atp5e, Atp5g1, Atp5j2, Atp5o, Cox4i1, Ndufa7, Ndufb9, Park7, Uqcc2, Uqcrq]
	GO:1902600	hydrogen ion transmembrane transport	5.2e-05	0.0058	7	[Atp5e, Atp5g1, Atp5o, Atp6v1g1, Cox4i1, Uqcr11, Uqcrq]
	GO:0065002	intracellular protein transmembrane transport	7.6e-05	0.0086	5	[Dnlz, Timm13, Timm17a, Tomm40, Zfand2b]
	GO:0009156	ribonucleoside monophosphate biosynthetic process	8.2e-05	0.0091	6	[Atp5e, Atp5g1, Atp5j2, Atp5o, Uck2, Upp1]
	GO:0045333	cellular respiration	8.6e-05	0.0097	8	[Cisd1, Cox4i1, Ndufa5, Ndufa7, Ndufb9, Park7, Sdhb, Uqcrq]
	GO:0071806	protein transmembrane transport	0.00011	0.012	5	[Dnlz, Timm13, Timm17a, Tomm40, Zfand2b]
	GO:0007338	single fertilization	0.00014	0.015	7	[H3f3a, Park7, Tarbp2, Umodl1, Zp1, Zp2, Zp3]
	GO:0009130	pyrimidine nucleoside monophosphate biosynthetic process	0.00015	0.017	3	[Tyms, Uck2, Upp1]
	GO:0009201	ribonucleoside triphosphate biosynthetic process	0.00016	0.018	5	[Atp5e, Atp5g1, Atp5j2, Atp5o, Uck2]
	GO:0009129	pyrimidine nucleoside monophosphate metabolic process	0.0002	0.022	3	[Tyms, Uck2, Upp1]
	GO:0009566	fertilization	0.00021	0.023	8	[H3f3a, Park7, Tarbp2, Tekt4, Umodl1, Zp1, Zp2, Zp3]
	GO:0030150	protein import into mitochondrial matrix	0.00025	0.028	3	[Dnlz, Timm17a, Tomm40]
	GO:0042775	mitochondrial ATP synthesis coupled electron transport	0.00032	0.036	4	[Cox4i1, Ndufb9, Park7, Uqcrq]
	GO:0009163	nucleoside biosynthetic process	0.00044	0.049	6	[Atp5e, Atp5g1, Atp5j2, Atp5o, Uck2, Upp1]
	GO:0042455	ribonucleoside biosynthetic process	0.00044	0.049	6	[Atp5e, Atp5g1, Atp5j2, Atp5o, Uck2, Upp1]
Cellular Component	GO:0098800	inner mitochondrial membrane protein complex	5.9e-24	6.6e-22	22	[Atp5e, Atp5g1, Atp5j2, Atp5o, Chchd6, Cox4i1, Ndufa11, Ndufa2, Ndufa5, Ndufa7, Ndufa9, Ndufb10, Ndufb11, Ndufb7, Ndufb9, Ndufs7, Ndufv3, Park7, Sdhb, Timm13, Timm17a, Uqcrq]
	GO:0098798	mitochondrial protein complex	6.7e-24	7.5e-22	24	[Atp5e, Atp5g1, Atp5j2, Atp5o, Chchd6, Cox4i1, Etfb, Ndufa11, Ndufa2, Ndufa5, Ndufa7, Ndufa9, Ndufb10, Ndufb11, Ndufb7, Ndufb9, Ndufs7, Ndufv3, Park7, Sdhb, Timm13, Timm17a, Tomm40, Uqcrq]
	GO:0044429	mitochondrial part	7e-24	7.9e-22	47	[Arl2, Atp5e, Atp5g1, Atp5j2, Atp5o, Chchd6, Cisd1, Coa7, Cox4i1, Etfb, Gcat, Glrx5, Gpx4, Ict1, Mrpl11, Mrpl17, Mrpl28, Mrpl30, Mrpl43, Mrpl55, Mrps18a, Mrps24, Mrps25, Mtx1, Ndufa11, Ndufa2, Ndufa5, Ndufa7, Ndufa9, Ndufaf3, Ndufb10, Ndufb11, Ndufb7, Ndufb9, Ndufs7, Ndufv3, Park7, Sdhaf4, Sdhb, Timm13, Timm17a, Tomm40, Txnip, Tyms, Uqcc2, Uqcr11, Uqcrq]
	GO:0044455	mitochondrial membrane part	8.4e-21	9.4e-19	23	[Atp5e, Atp5g1, Atp5j2, Atp5o, Chchd6, Cox4i1, Ndufa11, Ndufa2, Ndufa5, Ndufa7, Ndufa9, Ndufb10, Ndufb11, Ndufb7, Ndufb9, Ndufs7, Ndufv3, Park7, Sdhb, Timm13, Timm17a, Tomm40, Uqcrq]
	GO:0005743	mitochondrial inner membrane	1e-18	1.1e-16	30	[Atp5e, Atp5g1, Atp5j2, Atp5o, Chchd6, Cox4i1, Gcat, Gpx4, Mrpl17, Mtx1, Ndufa11, Ndufa2, Ndufa5, Ndufa7, Ndufa9, Ndufaf3, Ndufb10, Ndufb11, Ndufb7, Ndufb9, Ndufs7, Ndufv3, Park7, Sdhb, Timm13, Timm17a, Tyms, Uqcc2, Uqcr11, Uqcrq]
	GO:0005740	mitochondrial envelope	7.4e-18	8.3e-16	35	[Arl2, Atp5e, Atp5g1, Atp5j2, Atp5o, Chchd6, Cisd1, Coa7, Cox4i1, Gcat, Gpx4, Mrpl17, Mtx1, Ndufa11, Ndufa2, Ndufa5, Ndufa7, Ndufa9, Ndufaf3, Ndufb10, Ndufb11, Ndufb7, Ndufb9, Ndufs7, Ndufv3, Park7, Sdhb, Timm13, Timm17a, Tomm40, Txnip, Tyms, Uqcc2, Uqcr11, Uqcrq]
	GO:0098803	respiratory chain complex	1e-17	1.1e-15	15	[Cox4i1, Ndufa11, Ndufa2, Ndufa5, Ndufa7, Ndufa9, Ndufb10, Ndufb11, Ndufb7, Ndufb9, Ndufs7, Ndufv3, Park7, Sdhb, Uqcrq]
	GO:0070469	respiratory chain	1.4e-17	1.6e-15	16	[Cox4i1, Ndufa11, Ndufa2, Ndufa5, Ndufa7, Ndufa9, Ndufb10, Ndufb11, Ndufb7, Ndufb9, Ndufs7, Ndufv3, Park7, Sdhb, Uqcr11, Uqcrq]
	GO:0005746	mitochondrial respiratory chain	1.7e-17	1.9e-15	15	[Cox4i1, Ndufa11, Ndufa2, Ndufa5, Ndufa7, Ndufa9, Ndufb10, Ndufb11, Ndufb7, Ndufb9, Ndufs7, Ndufv3, Park7, Sdhb, Uqcrq]
	GO:0019866	organelle inner membrane	2.7e-17	3e-15	30	[Atp5e, Atp5g1, Atp5j2, Atp5o, Chchd6, Cox4i1, Gcat, Gpx4, Mrpl17, Mtx1, Ndufa11, Ndufa2, Ndufa5, Ndufa7, Ndufa9, Ndufaf3, Ndufb10, Ndufb11, Ndufb7, Ndufb9, Ndufs7, Ndufv3, Park7, Sdhb, Timm13, Timm17a, Tyms, Uqcc2, Uqcr11, Uqcrq]
	GO:0031966	mitochondrial membrane	4.1e-16	4.6e-14	32	[Atp5e, Atp5g1, Atp5j2, Atp5o, Chchd6, Cisd1, Cox4i1, Gcat, Gpx4, Mrpl17, Mtx1, Ndufa11, Ndufa2, Ndufa5, Ndufa7, Ndufa9, Ndufaf3, Ndufb10, Ndufb11, Ndufb7, Ndufb9, Ndufs7, Ndufv3, Park7, Sdhb, Timm13, Timm17a, Tomm40, Tyms, Uqcc2, Uqcr11, Uqcrq]
	GO:0030964	NADH dehydrogenase complex	5.6e-16	6.2e-14	12	[Ndufa11, Ndufa2, Ndufa5, Ndufa7, Ndufa9, Ndufb10, Ndufb11, Ndufb7, Ndufb9, Ndufs7, Ndufv3, Park7]
	GO:0045271	respiratory chain complex I	5.6e-16	6.2e-14	12	[Ndufa11, Ndufa2, Ndufa5, Ndufa7, Ndufa9, Ndufb10, Ndufb11, Ndufb7, Ndufb9, Ndufs7, Ndufv3, Park7]
	GO:0005747	mitochondrial respiratory chain complex I	5.6e-16	6.2e-14	12	[Ndufa11, Ndufa2, Ndufa5, Ndufa7, Ndufa9, Ndufb10, Ndufb11, Ndufb7, Ndufb9, Ndufs7, Ndufv3, Park7]
	GO:1990204	oxidoreductase complex	1.4e-13	1.6e-11	14	[Ndufa11, Ndufa2, Ndufa5, Ndufa7, Ndufa9, Ndufb10, Ndufb11, Ndufb7, Ndufb9, Ndufs7, Ndufv3, Park7, Sdhb, Uqcrq]
	GO:0000313	organellar ribosome	5.4e-11	6.1e-09	11	[Ict1, Mrpl11, Mrpl17, Mrpl28, Mrpl30, Mrpl43, Mrpl55, Mrps18a, Mrps24, Mrps25, Ndufa7]
	GO:0005761	mitochondrial ribosome	5.4e-11	6.1e-09	11	[Ict1, Mrpl11, Mrpl17, Mrpl28, Mrpl30, Mrpl43, Mrpl55, Mrps18a, Mrps24, Mrps25, Ndufa7]
	GO:0005759	mitochondrial matrix	3.3e-10	3.7e-08	18	[Etfb, Glrx5, Ict1, Mrpl11, Mrpl17, Mrpl28, Mrpl30, Mrpl43, Mrpl55, Mrps18a, Mrps24, Mrps25, Ndufa7, Ndufa9, Park7, Sdhaf4, Tyms, Uqcc2]
	GO:0000315	organellar large ribosomal subunit	7.1e-07	8e-05	6	[Ict1, Mrpl11, Mrpl17, Mrpl28, Mrpl43, Mrpl55]
	GO:0005762	mitochondrial large ribosomal subunit	7.1e-07	8e-05	6	[Ict1, Mrpl11, Mrpl17, Mrpl28, Mrpl43, Mrpl55]
	GO:0005840	ribosome	8.9e-07	0.0001	13	[Ict1, Mrpl11, Mrpl17, Mrpl28, Mrpl30, Mrpl43, Mrpl55, Mrps18a, Mrps24, Mrps25, Ndufa7, Rpl19, Rps13]
	GO:0044391	ribosomal subunit	2e-06	0.00023	11	[Ict1, Mrpl11, Mrpl17, Mrpl28, Mrpl43, Mrpl55, Mrps18a, Mrps24, Mrps25, Rpl19, Rps13]
	GO:0005758	mitochondrial intermembrane space	5.7e-06	0.00064	7	[Arl2, Coa7, Ndufb7, Park7, Timm13, Txnip, Uqcc2]
	GO:0031970	organelle envelope lumen	1.7e-05	0.002	7	[Arl2, Coa7, Ndufb7, Park7, Timm13, Txnip, Uqcc2]
	GO:0005753	mitochondrial proton-transporting ATP synthase complex	3.6e-05	0.004	4	[Atp5e, Atp5g1, Atp5j2, Atp5o]
	GO:0045259	proton-transporting ATP synthase complex	6.3e-05	0.007	4	[Atp5e, Atp5g1, Atp5j2, Atp5o]
	GO:0016469	proton-transporting two-sector ATPase complex	9.3e-05	0.01	5	[Atp5e, Atp5g1, Atp5j2, Atp5o, Atp6v1g1]
	GO:0015934	large ribosomal subunit	0.00011	0.012	7	[Ict1, Mrpl11, Mrpl17, Mrpl28, Mrpl43, Mrpl55, Rpl19]
	GO:0045263	proton-transporting ATP synthase complex, coupling factor F(o)	0.00025	0.028	3	[Atp5g1, Atp5j2, Atp5o]
Molecular Function	GO:0003954	NADH dehydrogenase activity	1.3e-08	1.5e-06	7	[Ndufa2, Ndufa5, Ndufa7, Ndufa9, Ndufb7, Ndufb9, Ndufs7]
	GO:0016655	oxidoreductase activity, acting on NAD(P)H, quinone or similar compound as acceptor	7.1e-08	7.9e-06	7	[Akr1c21, Ndufa2, Ndufa5, Ndufa7, Ndufb7, Ndufb9, Ndufs7]
	GO:0050136	NADH dehydrogenase (quinone) activity	2.2e-07	2.4e-05	6	[Ndufa2, Ndufa5, Ndufa7, Ndufb7, Ndufb9, Ndufs7]
	GO:0008137	NADH dehydrogenase (ubiquinone) activity	2.2e-07	2.4e-05	6	[Ndufa2, Ndufa5, Ndufa7, Ndufb7, Ndufb9, Ndufs7]
	GO:0016651	oxidoreductase activity, acting on NAD(P)H	5.9e-07	6.6e-05	8	[Akr1c21, Ndufa2, Ndufa5, Ndufa7, Ndufa9, Ndufb7, Ndufb9, Ndufs7]
	GO:0015078	hydrogen ion transmembrane transporter activity	3.5e-05	0.004	7	[Atp5e, Atp5g1, Atp5o, Atp6v1g1, Cox4i1, Uqcr11, Uqcrq]
