# Supplementary material for: RNA-Seq transcriptome profiling of mouse oocytes after in vitro maturation and/or vitrification
Source: Sci Rep. 2017 Oct 16;7:13245. doi: 10.1038/s41598-017-13381-5 (PMC5643491; doi:10.1038/s41598-017-13381-5)
Supplement: Supplementary file 8 — Supplementary Table 7 [file 41598_2017_13381_MOESM8_ESM.xls]

## Sheet: Sheet1
sample	Index primer
FG1	CACTTCGA
FG2	CCGAAGTA
FG3	CGACTGGA
VG1	CAGCGTTA
VG2	CCGTGAGA
VG3	CGCATACA
FM1	CATACCAA
FM2	CCTCCTGA
FM3	CTCAATGA
VM1	CCAGTTCA
VM2	CGAACTTA
VM3	CTGAGCCA
