# Supplementary material for: RNA-Seq transcriptome profiling of mouse oocytes after in vitro maturation and/or vitrification
Source: Sci Rep. 2017 Oct 16;7:13245. doi: 10.1038/s41598-017-13381-5 (PMC5643491; doi:10.1038/s41598-017-13381-5)
Supplement: Supplementary file 9 — Supplementary Table 8 [file 41598_2017_13381_MOESM9_ESM.xls]

## Sheet: Sheet1
Gene symbol	Forward	Reverse
Atp5e	CAGGCTGGACTCAGCTACATC	GTTCGCTTTGAACTCGGTCTT
Atp5o	TCTCGACAGGTTCGGAGCTT	AGAGTACAGGGCGGTTGCATA
Dppa5a	ATGATGGTGACCCTCGTGAC	ACCTCGATAAGTTCTTCGGGAG
Timm13	GGCTTCGGCTCGGATTTTG	CACTTGTCCGTCATTCTCTGG
H3f3a	TGTGGCCCTCCGTGAAATC	GGCATAATTGTTACACGTTTGGC
Timm17a	TGCCCCTGGCGAATTGTAG	CTGTCAAACTTCCTCGGAGTC
Uqcrq	CCTACAGCTTGTCGCCCTTT	GATCAGGTAGACCACTACAAACG
Ndufb9	GGTACTTTGCTTGCTTGATGAGA	TGGGAAGATATACGGCTGAGG
Tomm40	CGAGTACCGTGGTTCTGACTT	TGCTCTGGAGGTAGTGGGC
Gapdh	CATGGCCTTCCGTGTTCCTA	GCCTGCTTACCACCTTCTT
